# Supplementary material for: THz Shielding Properties of Optically Transparent PEDOT:PSS/AgNW Composite Films and Their Sandwich Structures
Source: Polymers (Basel). 2025 Jan 24;17(3):321. doi: 10.3390/polym17030321 (PMC11821016; doi:10.3390/polym17030321)
Supplement: Supplementary file 1 [file polymers-17-00321-s001.zip]

Archive with 1 entries (1 files):
- polymers-3372126-supplementary.pdf
